# Supplementary material for: Predictive Maintenance of Pins in the ECD Equipment for Cu Deposition in the Semiconductor Industry
Source: Sensors (Basel). 2023 Jul 8;23(14):6249. doi: 10.3390/s23146249 (PMC10385765; doi:10.3390/s23146249)
Supplement: Supplementary file 1 [file sensors-23-06249-s001.zip]

Archive with 5 entries (5 files):
- Video S1. video-10202020152446-0000.mp4
- Video S2. imPINseqO_BLr.mp4
- Video S3. imPINseqO_BRr.mp4
- Video S4. imPINseqO_TLr.mp4
- Video S5. imPINseqO_TRr.mp4
